# Supplementary material for: Exploring the Potential of Implementing Managed Alcohol Programmes to Reduce Risk of COVID-19 Infection and Transmission, and Wider Harms, for People Experiencing Alcohol Dependency and Homelessness in Scotland
Source: Int J Environ Res Public Health. 2021 Nov 28;18(23):12523. doi: 10.3390/ijerph182312523 (PMC8657286; doi:10.3390/ijerph182312523)
Supplement: Supplementary file 1 [file ijerph-18-12523-s001.zip]

Archive with 1 entries (1 files):
- ijerph-1419523-Supplementray.pdf
